# Supplementary material for: Genetic diversity of the Thao people of Taiwan using Y-chromosome, mitochondrial DNA and HLA gene systems
Source: BMC Evol Biol. 2019 Feb 27;19:64. doi: 10.1186/s12862-019-1389-0 (PMC6391829; doi:10.1186/s12862-019-1389-0)
Supplement: Supplementary file 2 — Table S9. Neutrality tests in all populations. (XLSX 10 kb) [file 12862_2019_1389_MOESM2_ESM.xlsx]

## Sheet: Neutrality tests
Neutrality tests
Statistics	Fujian	Minnan	Hakka	Siraya	Pazeh	Saisiyat	Attayal	Taroko	Thao	Bunun	Tsou	Rukai	Paiwan	Puyuma	Amis	Yami	Batan	Phillipines	Vietnam	Thailand	Akka	Mean	s.d.
	n=149	n=616	n=199	n=510	n=65	n=64	n=205	n=54	n=30	n=233	n=108	n=129	n=228	n=163	n=350	n=88	n=50	n=322	n=58	n=78	n=42	n=156.16	153.326
Tajima's D test for mtDNA
Tajima's D	-1.98898	-2.13903	-2.01801	-1.97699	-1.71035	0.40183	-1.15584	1.82671	-0.43909	-0.93369	-0.76684	-0.55767	-0.89226	-0.68868	-1.05559	1.55766	-0.44406	-1.71457	-1.44629	-2.04016	-0.87169	-0.98361	1.03107
Tajima's D p-value	0.004	0	0.001	0.001	0.012	0.725	0.109	0.98	0.4	0.167	0.228	0.344	0.206	0.263	0.13	0.936	0.386	0.01	0.036	0.004	0.191	0.221	0.28093
Fu's FS test for mtDNA
FS	-24.1737	-23.5929	-24.0151	-23.6712	-24.4437	-24.3678	-23.9879	-24.5011	-24.3453	-23.9742	-24.3676	-24.1912	-23.9322	-24.0474	-23.9321	-24.414	-24.4452	-23.8108	-24.4552	-24.265	-24.5194	-22.9088	4.75255
FS p-value	0	0.006	0	0.006	0	0	0.004	0	0	0	0	0	0.001	0	0.001	0	0	0.002	0	0	0	0.00356	0.01375
Ewen-Watterson test (HLA)
Observed F value	0.06	0.03704	0.01427	0.02176	0.02005	0.05085	0.03413	0.01111	0.06925	0.07334	0.08245	0.06584	0.07848	0.03827	0.11194	0.13683	0.0451	0.01536	na	na	na	0.04849	0.03509
Expected F value	0.06344	0.03859	0.01417	0.00969	0.01927	0.05011	0.03113	0.01098	0.06398	0.06194	0.06949	0.04967	0.06418	0.03462	0.07675	0.1102	0.03044	0.01498	na	na	na	0.04161	0.03157
Watterson test: Pr(rand F <= obs F)	0.426	0.441	0.777	1	0.875	0.662	0.815	0.644	0.8	0.85	0.869	0.981	0.9	0.908	0.952	0.86	0.998	0.908	na	na	na	0.83364	0.20647
